# Supplementary material for: A novel classifier combining G protein-coupled receptors and the tumor microenvironment is associated with survival status in glioblastoma
Source: Front Pharmacol. 2023 Jul 25;14:1093263. doi: 10.3389/fphar.2023.1093263 (PMC10407249; doi:10.3389/fphar.2023.1093263)
Supplement: Supplementary file 2 [file DataSheet2.xlsx]

## Sheet: Table S1
GOMF_G_PROTEIN_COUPLED_RECEPTOR_ACTIVITY	https://www.gsea-msigdb.org/gsea/msigdb/cards/GOMF_G_PROTEIN_COUPLED_RECEPTOR_ACTIVITY	ACKR1	ACKR2	ACKR3	ACKR4	ADCYAP1R1	ADGRA1	ADGRA2	ADGRA3	ADGRB1	ADGRB2	ADGRB3	ADGRD1	ADGRD2	ADGRE1	ADGRE2	ADGRE3	ADGRE5	ADGRF1	ADGRF2	ADGRF3	ADGRF4	ADGRF5	ADGRG1	ADGRG2	ADGRG3	ADGRG4	ADGRG5	ADGRG6	ADGRG7	ADGRL1	ADGRL2	ADGRL3	ADGRL4	ADGRV1	ADORA1	ADORA2A	ADORA2B	ADORA3	ADRA1A	ADRA1B	ADRA1D	ADRA2A	ADRA2B	ADRA2C	ADRB1	ADRB2	ADRB3	AGTR1
[truncated: 822 more columns]

## Sheet: Table S2
	futime	fustat	ADRB3	GPR68	TPRA1	GPR82	HTR7	CRCP	GPBAR1	GLP1R	F2RL2	FZD1	gpr_score	group
TCGA-06-0878-01A	7.26667	0	0	0.807551	5.33509	2.72231	1.18674	6.21598	0.542779	0.0697055	1.25675	4.60745	26.6486	High
TCGA-26-5135-01A	9	1	0.313207	0.81862	5.62308	1.33443	1.06014	6.19893	1.62874	0	2.5739	3.12387	27.331	High
TCGA-06-5859-01A	4.63333	0	0	0.400036	5.18126	4.57103	1.21155	6.63594	0.30271	0.394903	3.33671	4.32803	29.7811	High
TCGA-06-2563-01A	31.0667	0	0.073454	1.36441	5.36282	1.59666	0.896259	6.11829	0.67898	0	1.90347	3.66874	25.8131	Low
TCGA-27-1834-01A	41.1	1	0.0768265	1.36464	5.4065	2.90305	1.02196	5.97962	0.730585	0.722084	3.63626	4.1697	27.6983	High
TCGA-28-5207-01A	11.4333	1	0.0794052	1.71871	5.64167	1.98752	1.39287	6.43007	0.42334	0.373696	4.07423	5.39329	28.5812	High
TCGA-14-0871-01A	29.3333	1	0.184183	0.893621	5.0025	0.782155	0.174152	6.02492	0.20066	2.2485	2.21154	7.12551	21.2855	Low
TCGA-16-1045-01B	29.4333	1	0.0832001	0.566402	5.07061	3.23959	1.97692	5.79164	1.46283	0.0401222	1.32575	4.3499	27.5554	High
TCGA-32-2632-01A	8.96667	1	0.102561	1.36133	5.72738	3.72022	1.38944	5.89512	0.937374	0.0976103	1.40492	5.07524	29.2231	High
TCGA-06-0156-01A	5.93333	1	0.123899	1.1935	5.49679	2.62913	0.910321	6.24566	1.05585	0.327024	2.09259	3.84721	27.8324	High
TCGA-32-2634-01A	23.1	0	0.112315	2.1632	5.34345	1.33082	0.635093	6.01283	0.792394	1.6124	2.11879	4.0152	24.3975	Low
TCGA-06-2569-01A	0.433333	0	0.24556	2.24649	5.1422	0.382438	0.631761	5.60429	0.763117	0.203021	0.608344	7.26944	23.6732	Low
TCGA-02-2485-01A	15.6667	0	0.111705	1.29218	5.19884	2.32723	0.728897	6.51747	0.52717	0.140099	1.79503	3.71862	26.8814	High
TCGA-06-5411-01A	8.46667	1	0.20377	2.16394	4.85418	2.23006	1.6278	6.11803	0.905177	0.518426	0.666579	2.6669	25.9256	Low
TCGA-06-2564-01A	6.03333	0	0	0.814174	5.19447	2.45257	0.770349	6.56975	0.924258	0.03173	1.12963	4.25078	27.0432	High
TCGA-76-4929-01A	3.7	1	0	0.950414	5.78151	1.53382	0.561289	6.17832	1.37918	0.381711	1.89523	4.55595	26.5524	Low
TCGA-06-5413-01A	8.93333	0	0.0973139	1.36173	5.3634	2.57985	1.21096	6.49756	0.977162	0.179629	1.48592	3.76804	28.0274	High
TCGA-16-0846-01A	3.96667	1	0.104127	1.32439	5.08363	3.53236	0.623524	5.74581	1.0083	1.07999	2.69445	3.71755	26.8753	High
TCGA-76-4928-01B	3.13333	1	0.0269876	0.791356	5.44774	2.45703	0.971373	6.00116	1.1102	0.302427	2.01356	4.99673	26.9282	High
TCGA-76-4931-01A	9.3	1	0.140652	1.66252	5.62916	1.3411	0.636711	6.34331	0.924283	0.0346705	1.66923	4.16613	26.7762	High
TCGA-14-0817-01A	5.46667	1	0.167269	1.70838	5.28052	2.01793	0.960438	5.9551	0.907378	0.0278133	0.72437	3.6279	26.0102	Low
TCGA-19-2620-01A	4.93333	1	0	0.56948	5.05851	1.09555	0.182849	5.35778	0.210586	0.048325	2.62807	3.71887	21.923	Low
TCGA-26-5132-01A	9.53333	0	0.09876	0.854128	5.70672	2.29605	0.341447	5.96178	1.51775	0.0633333	1.90419	4.66816	27.5622	High
TCGA-06-0125-02A	48.2667	1	0.149027	1.41406	5.2799	1.88127	1.10666	5.91807	0.342913	0.361006	2.87172	4.62495	25.7626	Low
TCGA-06-2558-01A	12.6667	1	0.170853	2.15775	5.1265	1.73363	1.35818	6.08413	1.14561	0.252314	3.09221	3.27692	27.4296	High
TCGA-06-0190-02A	10.5667	1	0.291286	2.80182	5.38707	1.28996	1.98227	5.3678	1.53948	0.191193	2.34619	6.59267	27.5863	High
TCGA-76-4926-01B	4.6	1	0.198661	2.33421	5.57321	2.16157	0.890999	6.09113	0.47809	0.0842176	2.48298	4.69503	27.9301	High
TCGA-32-4213-01A	20.1333	0	0.210479	1.32642	4.97512	2.12656	1.44709	5.12522	1.61613	0	1.59787	3.50859	25.4037	Low
TCGA-41-2571-01A	0.866667	1	0	1.79396	5.36315	1.80899	0.962048	6.79816	0.779673	0.193332	0.333085	3.7866	26.8679	High
TCGA-06-0210-01A	7.5	1	0.0575643	0.469529	5.17916	2.29527	0.836939	6.04133	0.93695	0.0276319	1.44149	3.67183	25.6274	Low
TCGA-06-5417-01A	5.16667	0	0.14014	0.545003	5.17919	2.35994	1.04073	5.53326	0.53322	0.133458	2.28141	3.51297	24.701	Low
TCGA-19-2624-01A	0.166667	1	0.227995	1.57711	5.23822	1.34811	0.265	6.16772	0.508055	0.0290392	1.33807	2.80594	24.7864	Low
TCGA-14-1823-01A	18.1	1	0.0372639	0.556751	4.68044	1.95645	1.00776	6.4313	0.544759	0.0700035	0.838245	4.01085	24.5627	Low
TCGA-02-0055-01A	2.53333	1	0.249667	3.65829	4.99029	1.92918	2.79516	5.51021	0.988004	0.182217	2.90329	5.84929	28.5771	High
TCGA-32-1982-01A	4.73333	1	0.179984	1.09489	5.18039	2.53573	0.907915	5.6878	0.960836	0.0883034	1.69111	3.87571	26.0851	Low
TCGA-06-2570-01A	31.9333	0	0.0344513	1.68634	5.10211	1.31624	1.21454	5.41577	1.04218	0.499062	1.67043	2.84279	23.6664	Low
TCGA-06-0745-01A	7.96667	1	0.173112	0.639017	5.84302	2.43181	0.920145	6.38323	1.36552	0.119711	2.13237	3.41421	28.4692	High
TCGA-14-1402-02A	32.5	1	0.07421	0.872867	5.09646	2.25984	0.741053	6.47959	0.265979	0	0.584501	2.82886	25.172	Low
TCGA-14-1829-01A	7.26667	0	0	0.200979	4.91268	2.69979	1.53621	6.14851	0.303368	0.0321627	1.0002	2.46041	24.6582	Low
TCGA-32-5222-01A	19.5	1	0	0.273836	4.93556	2.9123	0.523725	5.90513	0.658507	0	0.661089	4.18462	24.877	Low
TCGA-28-5204-01A	15.1333	1	0.0393702	1.05003	5.75653	2.79112	0.363702	6.96748	0.763224	0.0739136	2.63513	4.44267	29.7177	High
TCGA-06-5410-01A	3.6	1	0.584469	1.73725	5.1127	3.59705	2.04662	5.47564	1.72933	0.149926	1.26594	4.24511	29.2229	High
TCGA-14-0781-01B	0.966667	1	0.0532441	0.525906	5.20915	1.93789	0.695893	5.68703	0.834124	0	2.2485	3.6132	24.7824	Low
TCGA-02-0047-01A	14.9333	1	0.372498	1.74826	5.02405	1.91708	1.25569	5.2487	0.879193	0.417772	2.3085	3.61269	24.8604	Low
TCGA-19-2619-01A	9.8	0	0.0920776	0.758683	5.71242	0.660401	0.367117	6.55146	0.543392	0.392945	2.46387	4.96398	25.156	Low
TCGA-06-0168-01A	19.9333	1	0.511057	2.2934	5.30122	1.63083	0.971772	5.42434	1.36952	0.403921	1.60786	5.06099	26.3137	Low
TCGA-19-1390-01A	25.7333	1	0.0607293	0.255144	5.2972	1.75952	0.266082	6.09044	0.668043	0.243438	0.566409	3.35926	23.6583	Low
TCGA-41-4097-01A	0.2	1	0.144664	1.85842	5.48299	2.81536	1.53014	5.36139	1.10824	0.180926	3.46095	4.10734	28.1342	High
TCGA-06-0649-01B	2.13333	1	0	0.970608	5.72348	1.24866	2.07877	5.58666	0.465153	0.411272	1.96405	4.56647	24.3002	Low
TCGA-27-2526-01A	2.9	1	0	0.364786	5.63419	2.83891	0.175154	6.44687	0.561133	0	1.55817	4.68249	27.1995	High
TCGA-27-2523-01A	16.3	1	0.0331285	0.48252	5.47402	1.33006	0.385598	6.29082	0.859615	0.0314927	0.781919	3.43583	24.5362	Low
TCGA-06-0219-01A	0.733333	1	0.0555966	0.545621	4.82926	1.16728	0.394678	5.75377	0.516562	0.0528715	0.935546	2.16314	21.7882	Low
TCGA-19-4065-01A	7.13333	0	0.199218	1.35001	5.30461	3.59926	1.15106	5.99149	0.739289	0.0741718	2.00346	4.49402	28.6352	High
TCGA-06-0644-01A	12.8	1	0.46696	1.3999	5.51898	2.08671	2.11291	6.18943	0.87786	0.201029	4.55304	6.54139	29.7894	High
TCGA-12-0821-01A	10.7667	1	0.0674664	0.719198	5.57821	1.41454	0.491561	6.43457	1.01652	0.0641723	1.96484	3.58904	26.1759	Low
TCGA-28-1753-01A	1.23333	0	0.138518	1.80487	5.33454	1.32714	1.60473	5.85747	1.49678	0.0674621	2.18731	4.30327	26.8887	High
TCGA-12-0619-01A	35.4	1	0.0298908	2.54178	5.80447	2.30096	0.85496	5.85829	0.831878	0.0836141	1.70899	4.7935	28.0309	High
TCGA-14-0789-01A	11.4	1	0.0855198	1.61399	5.3726	2.73883	1.14296	5.79388	1.07329	0.0813688	0.751042	5.18207	27.1926	High
TCGA-06-0141-01A	10.4333	1	0.14517	0.639698	4.76762	2.44607	1.0487	5.53588	0.92213	0.0408731	2.21099	3.91239	25.0092	Low
TCGA-06-0158-01A	10.9667	1	0.212711	1.78696	5.5212	0.955742	0.676918	6.54953	1.14967	0.0307767	2.33388	3.93251	27.3145	High
TCGA-06-0152-02A	12.5	1	0.543862	2.81332	5.45872	2.12933	1.44658	6.2055	1.65033	0.214458	2.04633	4.22446	30.0235	High
TCGA-12-0618-01A	13.1667	1	0.0601564	1.46605	5.33444	1.96595	0.849877	6.34544	0.662883	0.531055	0.614614	3.68086	25.4958	Low
TCGA-26-5139-01A	1.6	0	0.112345	1.11509	5.67378	1.6832	1.0484	6.23635	0.846959	0.174068	1.92099	4.40347	26.6743	High
TCGA-06-0747-01A	2.73333	1	0.063741	0.967414	5.78166	1.65475	0.35236	5.95073	0.603852	0.060625	1.16581	4.94656	25.3097	Low
TCGA-32-2616-01A	7.46667	1	0	0.637617	5.37914	2.32187	0.781364	6.28451	1.05298	0.186567	1.55465	6.11243	27.0309	High
TCGA-06-0129-01A	34.1333	1	0.0953698	0.973441	5.2913	3.82407	0.754299	5.59753	0.980797	5.17928	0.41485	3.35695	21.1788	Low
TCGA-06-0125-01A	48.2667	1	0.0647876	1.03847	5.47394	0.628721	0.663775	6.13817	0.790629	0	2.0153	4.62027	24.7366	Low
TCGA-06-0157-01A	3.23333	1	0.0650037	0.871466	5.2663	1.51977	1.06045	6.1117	0.834163	0.0618273	3.10315	4.79444	26.204	Low
TCGA-28-5220-01A	12.9333	1	0	0.601836	5.47221	2.09841	0.486016	6.16541	0.655827	0.251062	5.15976	3.94974	27.3132	High
TCGA-12-5295-01A	15.1333	1	0	0.200845	5.91025	2.71812	1.08458	6.13443	0.479322	0.0374276	0.440404	3.10146	25.9258	Low
TCGA-28-2499-01A	3.16667	1	0.031144	1.19921	5.75222	2.56581	0.538372	6.08231	0.56391	0.0296052	0.336663	4.26473	26.3883	Low
TCGA-26-5134-01A	5.56667	0	0	0.673842	4.82347	2.53382	0.698899	5.13911	0.717527	0.878121	1.21903	2.98424	22.2484	Low
TCGA-32-2615-01A	16.1667	1	0.0562693	0.793914	5.25844	2.14842	1.11217	5.8412	0.853061	0.0795413	1.05509	4.45973	25.3147	Low
TCGA-32-1980-01A	1.2	1	0.413825	2.5226	4.93725	2.15005	1.41297	5.49742	0.916383	0.395753	1.75521	3.43877	26.0498	Low
TCGA-26-1442-01A	31.7667	0	0.119736	1.56681	4.50337	0.242379	0.509921	5.1573	0.361193	0.113988	0.909566	2.34602	19.6442	Low
TCGA-06-0187-01A	27.6	1	0.0688859	0.672807	5.49866	1.9822	0.677196	6.20254	0.739778	0.033134	0.929491	4.16166	25.6565	Low
TCGA-14-0790-01B	13.9667	1	0.0510107	0.473705	5.47254	1.40519	0.0946682	6.33591	0.438248	0.348856	3.12775	4.91283	25.2669	Low
TCGA-14-2554-01A	17.7333	1	0.060718	0.903332	5.61033	1.94102	1.05189	6.06916	0.624522	0.0291623	1.64448	3.82443	25.9691	Low
TCGA-06-2565-01A	16.8667	1	0	0.906759	5.21155	2.75887	0.938024	5.79357	0.448301	0.196389	1.45346	3.50053	25.2896	Low
TCGA-28-2514-01A	5.33333	0	0.233386	3.32946	5.19378	1.25824	1.14101	5.83819	0.579945	0.362875	1.9524	3.47336	25.95	Low
TCGA-14-1825-01A	7.73333	1	0.116277	1.19163	5.86683	1.26588	0.635589	6.15289	1.00846	0.309446	1.84781	2.83113	25.8173	Low
TCGA-12-1597-01B	22.5	1	0.0812641	0.993338	4.99108	1.32522	0.549971	6.04005	0.62268	0.707612	0.742419	2.9703	22.7402	Low
TCGA-19-4065-02A	7.13333	0	0.365071	2.3267	5.0213	2.0081	1.73494	5.10323	1.24327	0.241694	0.540182	5.20819	25.4374	Low
TCGA-41-3915-01A	12	1	0.2107	1.14863	5.67025	1.81597	1.36204	5.54881	0.869584	0.237906	2.27561	4.69876	25.9548	Low
TCGA-06-2561-01A	17.9	1	0.0682281	1.04808	5.12385	3.92852	1.24419	6.02652	0.756941	0.0962835	4.56974	3.77181	29.7215	High
TCGA-15-0742-01A	13.9667	1	0.0667894	0.655963	5.39463	1.15787	0.264114	6.03517	0.651838	0	0.77684	3.47218	23.5956	Low
TCGA-19-1787-01B	12.8333	1	0	2.24288	5.12525	3.01769	0.571677	5.97302	1.00042	0.0534131	4.05084	4.93316	29.4137	High
TCGA-27-1830-01A	5.13333	1	0.103402	0.618193	5.10193	2.64568	0.951173	5.99752	1.11576	0.0984122	2.64196	4.31078	27.0487	High
TCGA-28-1747-01C	2.56667	1	0	1.50145	5.39626	1.34995	0.670607	5.97221	0.868599	0.0997714	2.77303	4.35145	25.9276	Low
TCGA-14-1034-02B	16.1667	1	0.159213	1.3646	5.70004	1.67472	0.665674	6.75082	0.423268	0.102863	1.45413	5.61711	27.3699	High
TCGA-41-2572-01A	13.5333	1	0.0732223	0.727668	5.45836	1.90753	0.316459	6.09045	0.597872	0.0352473	0.973066	3.18686	24.8227	Low
TCGA-06-2567-01A	4.43333	1	0	1.27929	5.74144	2.69254	0.822998	6.23383	0.778711	0.151584	2.3933	4.45271	28.2457	High
TCGA-06-0211-01A	12	1	0.460672	1.48829	5.97795	1.91971	1.10958	6.17315	1.49254	0	1.2117	4.43239	28.6913	High
TCGA-27-2528-01A	16	1	0.0659262	0.506685	5.31672	1.09263	0.411863	5.64938	0.822582	0.180489	1.86982	3.6392	23.2011	Low
TCGA-06-0184-01A	70.8667	1	0.027502	0.652199	5.1231	2.05423	0.643515	5.32788	0.915172	0	0.565756	4.51992	23.5908	Low
TCGA-06-0744-01A	47.5333	1	0.0848762	0.803466	5.43863	0.890669	0.424989	6.17126	0.635401	0	0.861347	3.60701	23.8191	Low
TCGA-06-0171-02A	13.3	1	0.116122	1.76338	5.09857	4.03833	2.4231	5.26186	2.35988	0.285689	2.30684	3.9589	30.1775	High
TCGA-14-0787-01A	2.26667	1	0.102925	1.22094	5.68659	2.36985	1.03218	6.47821	1.0939	0.0498101	2.15938	4.32203	28.738	High
TCGA-06-0178-01A	89.3667	1	0	0.246141	4.79178	1.24839	0.582778	5.70015	1.00488	1.79321	0.161641	2.04731	19.7904	Low
TCGA-06-2557-01A	1.1	1	0	1.17254	5.30015	3.46508	1.85835	5.85335	0.996327	0.0843093	0.904503	4.7065	27.8618	High
TCGA-06-0211-02A	12	1	0.294059	1.53555	5.45022	2.53096	1.02956	6.13096	1.40691	0.0340277	0.881935	3.71159	28.0561	High
TCGA-06-0210-02A	7.5	1	0	0.940927	5.1318	2.9228	1.13991	5.77279	1.27698	0.382324	2.21006	3.91816	26.8355	High
TCGA-76-4927-01A	17.8333	1	0.0543417	0.75778	5.4127	1.95383	0.87328	6.41966	1.12287	0.051677	1.69847	4.60892	27.0384	High
TCGA-06-5858-01A	6.23333	0	0.134418	0.711164	5.31224	3.36012	0.888342	6.16911	1.15743	0.721967	2.59468	5.4657	28.3187	High
TCGA-12-3653-01A	14.7333	1	0	0.591309	5.7648	2.98954	0.577743	6.25158	1.00968	0	0.977175	4.65482	27.8173	High
TCGA-12-3650-01A	11.1	1	0.0586107	0.7087	5.77905	2.22921	0.392343	6.44637	0.669634	0.0557406	0.514042	3.45187	26.2827	Low
TCGA-32-2638-01A	25.5333	1	0.188459	1.09102	5.5088	2.23962	1.08879	5.77676	0.854627	0.0797296	2.51076	4.02191	26.7138	High
TCGA-12-3652-01A	35.4	1	0	0.246986	5.87429	1.37807	0.197386	5.63877	0.483262	0	0.832646	2.97592	23.0258	Low
TCGA-06-0645-01A	5.83333	1	0.0326973	0.749114	5.31449	3.37701	1.52557	6.13552	1.42386	0.177179	1.1902	3.70084	28.2722	High
TCGA-27-2524-01A	7.7	1	0.0654487	1.82691	5.51465	2.28192	0.587716	6.28973	0.641029	0.0923974	0.84683	4.66571	27.0587	High
TCGA-06-5856-01A	3.8	1	0.0681199	0.606102	5.70779	2.73185	1.12725	5.9999	0.926545	0.032761	2.2896	4.63777	27.7242	High
TCGA-06-1804-01A	13.8	1	0.175476	1.95274	5.80589	1.58195	0.592398	5.67221	0.333244	0.0579149	6.22942	4.73478	27.9895	High
TCGA-26-5136-01B	19.2333	1	0.0790692	1.24421	5.42195	2.32757	0.801667	5.68955	1.1994	0.0752232	2.00178	4.27103	26.6875	High
TCGA-06-0646-01A	5.83333	1	0.165249	1.4581	5.32933	1.87677	1.06881	6.00876	1.00772	0.244256	4.04569	3.84893	27.4978	High
TCGA-28-5218-01A	5.23333	1	0.551969	2.96985	4.90432	0.786186	1.11266	6.2036	2.32075	0	6.87878	8.47463	32.0186	High
TCGA-02-2483-01A	15.5333	0	0.0281942	0.512223	4.98621	2.29612	0.475578	5.53012	1.0575	0.104335	1.07285	3.25095	24.0165	Low
TCGA-06-2562-01A	12.7333	1	0.125585	0.910643	5.40059	1.95759	1.42891	6.32796	1.08492	0.357082	2.13871	3.75838	26.9222	High
TCGA-27-1837-01A	14.2333	1	0.142466	1.01967	5.0962	0.866174	0.476289	6.02342	0.798501	0.373873	1.28016	3.10186	23.2046	Low
TCGA-06-2559-01A	5	1	0.162105	0.691859	4.915	3.04509	1.26337	6.12975	0.983583	0.117345	1.89186	3.65973	27.1094	High
TCGA-06-0221-02A	20.1	1	0.195045	1.9411	4.85455	1.21794	1.10144	5.5972	0.431884	1.91769	0.784354	3.62598	21.2404	Low
TCGA-06-0686-01A	14.4	1	0.301909	1.64926	5.44445	2.38512	0.839594	6.06591	0.860978	0.0624409	1.4017	3.76172	27.2894	High
TCGA-06-5416-01A	6.8	0	0.0482917	0.74325	4.90352	0.70458	0.401325	5.6831	0.533689	0.368562	0.717442	2.94599	21.0141	Low
TCGA-06-0238-01A	13.5	1	0.25901	0.801831	4.72033	3.45197	0.860183	5.94953	0.978027	0.335227	0.575931	2.62035	25.9308	Low
TCGA-14-1034-01A	16.1667	1	0.14109	0.96746	5.65342	2.5048	1.3498	6.08095	0.868383	0.0461925	2.35746	5.51601	28.103	High
TCGA-19-2629-01A	24.5667	1	0	0.530366	5.69983	2.62777	0.772177	5.52428	1.12175	0.192515	1.02441	3.18053	25.4715	Low
TCGA-19-2625-01A	4.13333	1	0.0271747	0.85141	5.30085	0.754218	0.193233	5.74051	0.681919	0.100657	1.21725	3.76462	22.6563	Low
TCGA-06-0130-01A	13.1333	1	0.0660255	2.791	5.26873	3.57416	2.35766	5.74847	2.22316	0.0628002	4.31869	7.20871	33.3404	High
TCGA-12-5299-01A	3.26667	1	0.0623946	0.503489	5.7415	2.10742	0.874088	6.83682	0.807946	0.171173	0.54229	4.88674	27.2224	High
TCGA-06-0882-01A	21.0667	1	0.060012	1.15262	5.20377	2.24531	0.941435	5.92391	1.17423	0	1.27805	4.61903	26.4382	Low
TCGA-76-4925-01A	4.86667	1	0	0.53226	5.5534	1.17352	0.494415	6.56062	0.60472	0.0825414	1.22216	4.54827	25.0864	Low
TCGA-19-1389-02A	4.7	1	0.0363067	3.16325	5.11955	1.47169	1.13789	5.82382	1.27758	0.101165	3.77091	5.23773	28.281	High
TCGA-06-5418-01A	2.76667	1	0.0337332	0.468037	5.57517	2.24189	0.902504	6.60883	1.0805	0.0634383	1.48081	4.0085	27.4561	High
TCGA-06-0190-01A	10.5667	1	0.0743693	2.57317	5.43382	2.45857	1.37571	5.86565	1.2402	0.138185	2.95575	5.83537	29.3711	High
TCGA-27-1835-01A	21.6	1	0.0378369	0.56393	5.33054	0.90001	0.170164	6.2992	0.635323	0	1.39131	4.05346	23.9596	Low
TCGA-28-5216-01A	13.8333	0	0.0853625	0.990877	5.89312	1.86033	0.756312	5.52927	0.341627	0.736373	1.52998	3.26102	23.8424	Low
TCGA-06-0138-01A	24.5667	1	0.173636	0.717701	4.96718	2.95178	0.919705	6.08287	1.02655	0	1.52132	3.10563	26.7442	High
TCGA-27-2519-01A	18.3333	1	0.0944515	0.55269	5.11266	2.85559	1.42153	6.17866	1.17661	0.060538	3.25649	4.42917	28.2814	High
TCGA-28-5213-01A	31.7	1	0.0705242	0.665492	5.36724	2.91287	1.66507	6.12863	1.03075	0.0670843	2.26087	3.52702	27.8547	High
TCGA-28-5209-01A	14.7333	0	0	0.461018	5.46416	0.778531	0.430623	6.20446	0.743494	0	2.56365	5.14939	24.7486	Low
TCGA-26-5133-01A	15.0667	0	0	1.04151	5.51595	1.08816	0.311371	6.12242	0.64186	0.395913	1.17231	3.77898	23.9299	Low
TCGA-06-5412-01A	4.6	1	0.0594786	1.40473	5.33245	1.8084	1.79846	5.68571	1.25319	0.0840398	3.01094	4.42131	26.9594	High
TCGA-02-2486-01A	20.6	1	0.0374856	0.774576	5.43355	4.14904	0.290679	5.92752	0.986066	0.0704154	1.15245	3.77403	28.1742	High
TCGA-06-5414-01A	9.1	0	0	0.608704	5.67769	2.77033	1.22854	6.55618	1.11099	0.0293093	1.00256	3.40106	28.1052	High
TCGA-06-0750-01A	0.933333	1	0.293336	0.734716	5.35114	1.48827	0.974986	5.65238	1.07082	0.0278252	2.07362	3.34384	24.9826	Low
TCGA-15-1444-01A	51.2333	1	0.0289331	0.448487	4.96786	1.47736	0.274947	5.16497	0.595096	0.0275025	3.11572	2.97876	22.5252	Low
TCGA-27-1832-01A	10	1	0	1.12267	5.44217	2.27721	0.944544	5.59591	0.464185	0.0261355	4.03079	4.71853	26.5668	High
TCGA-19-0957-02A	22.2	1	0.066228	1.05521	4.69136	2.04408	0.73457	5.39386	0.471014	1.1408	1.09192	3.06587	21.654	Low
TCGA-06-0174-01A	3.26667	1	0.0749702	1.34259	5.22857	1.68179	0.513161	6.23154	0.908251	0.0361	2.18788	3.73876	26.235	Low
TCGA-12-0616-01A	14.9333	1	0.0483413	0.941085	5.31672	3.56506	0.366196	6.04375	0.496465	0.0459662	0.768559	2.91452	26.6332	High
TCGA-32-1970-01A	15.6	1	0.167659	2.18552	5.68785	2.32666	0.839598	6.42818	0.344931	0.2759	1.72737	5.45465	28.1759	High
TCGA-14-0736-02A	15.3333	1	0.177776	1.58798	4.76103	1.45034	1.74313	7.18838	0.193718	0.0442516	2.91525	2.59503	27.132	High
TCGA-28-5215-01A	11.1667	1	0.0928476	0.862006	5.35719	2.61204	1.60688	5.75423	0.943125	0.0883516	3.21008	4.27655	27.3828	High
TCGA-06-0132-01A	25.7	1	0.1445	1.98476	4.69142	1.84732	1.50903	5.08486	1.26809	0.356424	1.22734	3.09472	23.9278	Low
TCGA-06-5408-01A	11.9	1	0	0.583546	5.72426	1.50881	0.931843	5.94988	1.14672	0.156285	1.02576	4.96366	25.3919	Low
TCGA-28-5208-01A	18.1333	1	0	0.566416	5.4006	2.68087	1.24668	6.10815	1.00815	0.592283	2.66174	3.80158	26.889	High
TCGA-06-0211-01B	12	1	0.242515	1.72522	5.85911	2.07201	0.880329	6.46018	0.889501	0.148865	1.36447	4.2206	28.2461	High
TCGA-28-2509-01A	4.83333	0	0.0366454	1.77861	5.83211	1.60383	0.977868	6.44809	0.508808	0.034838	1.14879	5.11053	27.1044	High
TCGA-19-5960-01A	15.1667	1	0.0700115	1.43322	5.09441	1.75071	0.826219	6.24284	0.251831	0.647925	1.04926	4.61161	24.4039	Low
TCGA-41-5651-01A	15.3333	1	0.0862356	1.9152	5.39599	1.37885	0.660251	6.20629	0.558267	0.337252	0.885866	3.87396	25.1096	Low
TCGA-27-2521-01A	17	1	0.0321217	0.405111	5.66715	1.11777	0.277547	5.929	0.898045	1.62054	1.61031	3.07075	22.3486	Low
TCGA-28-2513-01A	7.4	0	0.20492	1.52463	5.42857	1.66604	1.03881	5.7382	1.15478	0.133128	1.73104	4.20453	26.0863	Low
TCGA-06-0743-01A	26.7667	1	0.16587	1.10523	5.39796	1.11283	0.654431	5.73123	0.574899	0.107251	3.54743	3.24404	24.7548	Low
TCGA-76-4932-01A	48.6	1	0.0996708	0.280448	5.66895	0.812361	0.394519	6.39357	0.6065	0	1.36706	3.87553	24.3164	Low
TCGA-08-0386-01A	18.2667	1	0.0702249	3.12819	5.52713	1.47481	0.920628	6.25868	0.629108	0.161534	4.18479	5.47167	28.9756	High
TCGA-06-0749-01A	2.73333	1	0.304201	2.61078	5.52161	1.76809	1.15475	5.65538	0.969949	0.405325	2.45887	3.32781	26.9073	High
TCGA-06-0139-01A	12.0667	1	0	0.954491	4.91291	3.16287	2.13882	5.07026	2.12103	0.0922211	1.7099	3.88805	27.0181	High
TCGA-27-1831-01A	16.8333	1	0.0396868	0.379841	5.20909	3.34536	0.633984	6.20817	0.574362	0	0.821977	3.39237	26.4133	Low

## Sheet: Table S3
	futime	fustat	Plasma cells	T cells CD4 memory activated	TME_score	group
TCGA-06-0878-01A	7.26667	0	0.00501276	0	-0.00188348	High
TCGA-26-5135-01A	9	1	0.00321231	0	-0.00120698	High
TCGA-06-5859-01A	4.63333	0	0.00271441	0	-0.0010199	Low
TCGA-06-2563-01A	31.0667	0	0	0	0	Low
TCGA-27-1834-01A	41.1	1	0.00755387	0	-0.00283827	High
TCGA-28-5207-01A	11.4333	1	0.0110483	0	-0.00415125	High
TCGA-14-0871-01A	29.3333	1	0.00802563	0	-0.00301553	High
TCGA-16-1045-01B	29.4333	1	0	0.00695417	0.00702748	Low
TCGA-32-2632-01A	8.96667	1	0	0	0	Low
TCGA-06-0156-01A	5.93333	1	0.00492511	0.00272582	0.000904008	Low
TCGA-32-2634-01A	23.1	0	0.00405117	0	-0.00152217	High
TCGA-06-2569-01A	0.433333	0	0.0103779	0	-0.00389936	High
TCGA-02-2485-01A	15.6667	0	0.0754307	0	-0.0283421	High
TCGA-06-5411-01A	8.46667	1	0.00777309	0	-0.00292064	High
TCGA-06-2564-01A	6.03333	0	0.00637955	0	-0.00239703	High
TCGA-76-4929-01A	3.7	1	0.00595679	0	-0.00223819	High
TCGA-06-5413-01A	8.93333	0	0.00267888	0.0100029	0.00910181	Low
TCGA-16-0846-01A	3.96667	1	0.00842312	0	-0.00316488	High
TCGA-76-4928-01B	3.13333	1	0.0151885	0.0538288	0.0486893	Low
TCGA-76-4931-01A	9.3	1	0.0771156	0	-0.0289752	High
TCGA-14-0817-01A	5.46667	1	0.00203407	0	-0.000764275	Low
TCGA-19-2620-01A	4.93333	1	0.00774913	0	-0.00291164	High
TCGA-26-5132-01A	9.53333	0	0.0155245	0	-0.00583313	High
TCGA-06-0125-02A	48.2667	1	0.00599577	0	-0.00225284	High
TCGA-06-2558-01A	12.6667	1	0.00622964	0	-0.00234071	High
TCGA-06-0190-02A	10.5667	1	0	0.00624471	0.00631054	Low
TCGA-76-4926-01B	4.6	1	0.0107636	0	-0.00404428	High
TCGA-32-4213-01A	20.1333	0	0	0	0	Low
TCGA-41-2571-01A	0.866667	1	0.0269271	0	-0.0101175	High
TCGA-06-0210-01A	7.5	1	0.00709679	0.0143348	0.0118194	Low
TCGA-06-5417-01A	5.16667	0	0.00916276	0	-0.00344279	High
TCGA-19-2624-01A	0.166667	1	0.0235446	0	-0.00884658	High
TCGA-14-1823-01A	18.1	1	0	0	0	Low
TCGA-02-0055-01A	2.53333	1	0.00446676	0.01154	0.00998338	Low
TCGA-32-1982-01A	4.73333	1	0.00216068	0	-0.000811847	Low
TCGA-06-2570-01A	31.9333	0	0.00640164	0	-0.00240534	High
TCGA-06-0745-01A	7.96667	1	0.00530912	0	-0.00199483	High
TCGA-14-1402-02A	32.5	1	0.054257	0	-0.0203864	High
TCGA-14-1829-01A	7.26667	0	0.0489436	0.00243988	-0.0159243	High
TCGA-32-5222-01A	19.5	1	0	0	0	Low
TCGA-28-5204-01A	15.1333	1	0.00571974	0	-0.00214912	High
TCGA-06-5410-01A	3.6	1	0	0.0160991	0.0162688	Low
TCGA-14-0781-01B	0.966667	1	0.0141156	0.0176456	0.0125279	Low
TCGA-02-0047-01A	14.9333	1	0.00419992	0	-0.00157806	High
TCGA-19-2619-01A	9.8	0	0.0965894	0	-0.0362922	High
TCGA-06-0168-01A	19.9333	1	0.00133523	0	-0.000501696	Low
TCGA-19-1390-01A	25.7333	1	0.00571398	0	-0.00214695	High
TCGA-41-4097-01A	0.2	1	0.0109394	0.0130812	0.00910875	Low
TCGA-06-0649-01B	2.13333	1	0.0219005	0	-0.00822883	High
TCGA-27-2526-01A	2.9	1	0.00992791	0	-0.00373029	High
TCGA-27-2523-01A	16.3	1	0.00200719	0	-0.000754174	Low
TCGA-06-0219-01A	0.733333	1	0.00302817	0	-0.0011378	High
TCGA-19-4065-01A	7.13333	0	0.00569524	0.00136095	-0.000764616	Low
TCGA-06-0644-01A	12.8	1	0	0.00321416	0.00324805	Low
TCGA-12-0821-01A	10.7667	1	0.0113464	0	-0.00426325	High
TCGA-28-1753-01A	1.23333	0	0.00886005	0.0100748	0.00685195	Low
TCGA-12-0619-01A	35.4	1	0.00367514	0.00873947	0.00745071	Low
TCGA-14-0789-01A	11.4	1	0	0	0	Low
TCGA-06-0141-01A	10.4333	1	0	0.00456494	0.00461306	Low
TCGA-06-0158-01A	10.9667	1	0.00777302	0	-0.00292061	High
TCGA-06-0152-02A	12.5	1	0	0	0	Low
TCGA-12-0618-01A	13.1667	1	0.00275109	0	-0.00103369	Low
TCGA-26-5139-01A	1.6	0	0.00416415	0	-0.00156462	High
TCGA-06-0747-01A	2.73333	1	0.0339407	0	-0.0127528	High
TCGA-32-2616-01A	7.46667	1	0.00432895	0	-0.00162655	High
TCGA-06-0129-01A	34.1333	1	0.00230501	0	-0.000866076	Low
TCGA-06-0125-01A	48.2667	1	0.00678142	0	-0.00254803	High
TCGA-06-0157-01A	3.23333	1	0.0043136	0	-0.00162078	High
TCGA-28-5220-01A	12.9333	1	0.00775428	0.0043132	0.00144509	Low
TCGA-12-5295-01A	15.1333	1	0.00378053	0.00419344	0.00281716	Low
TCGA-28-2499-01A	3.16667	1	0.000858764	0	-0.000322669	Low
TCGA-26-5134-01A	5.56667	0	0.00167421	0	-0.000629065	Low
TCGA-32-2615-01A	16.1667	1	0.0153588	0.0112126	0.00555991	Low
TCGA-32-1980-01A	1.2	1	0.0017068	0	-0.000641307	Low
TCGA-26-1442-01A	31.7667	0	0.00499607	0	-0.00187721	High
TCGA-06-0187-01A	27.6	1	0.0189823	0	-0.00713236	High
TCGA-14-0790-01B	13.9667	1	0.00827013	0	-0.0031074	High
TCGA-14-2554-01A	17.7333	1	0.0104794	0	-0.00393749	High
TCGA-06-2565-01A	16.8667	1	0	0	0	Low
TCGA-28-2514-01A	5.33333	0	0.0454794	0	-0.0170883	High
TCGA-14-1825-01A	7.73333	1	0	0	0	Low
TCGA-12-1597-01B	22.5	1	0.00295594	0	-0.00111066	Low
TCGA-19-4065-02A	7.13333	0	0.00215395	0	-0.000809318	Low
TCGA-41-3915-01A	12	1	0.00631629	0.00890482	0.00662543	Low
TCGA-06-2561-01A	17.9	1	0.0051503	0.0101841	0.00835627	Low
TCGA-15-0742-01A	13.9667	1	0.00129444	0	-0.000486371	Low
TCGA-19-1787-01B	12.8333	1	0	0	0	Low
TCGA-27-1830-01A	5.13333	1	0.00274828	0	-0.00103263	Low
TCGA-28-1747-01C	2.56667	1	0.00735701	0	-0.0027643	High
TCGA-14-1034-02B	16.1667	1	0.0420071	0	-0.0157836	High
TCGA-41-2572-01A	13.5333	1	0.0186715	0	-0.00701556	High
TCGA-06-2567-01A	4.43333	1	0	0	0	Low
TCGA-06-0211-01A	12	1	0.00415979	0	-0.00156299	High
TCGA-27-2528-01A	16	1	0.00113032	0	-0.000424705	Low
TCGA-06-0184-01A	70.8667	1	0	0	0	Low
TCGA-06-0744-01A	47.5333	1	0.0105432	0	-0.00396146	High
TCGA-06-0171-02A	13.3	1	0	0.0239036	0.0241556	Low
TCGA-14-0787-01A	2.26667	1	0.00907068	0	-0.00340819	High
TCGA-06-0178-01A	89.3667	1	0.00307665	0	-0.00115601	High
TCGA-06-2557-01A	1.1	1	0.0216695	0	-0.00814202	High
TCGA-06-0211-02A	12	1	0.00888538	0	-0.00333857	High
TCGA-06-0210-02A	7.5	1	0.00587506	0	-0.00220748	High
TCGA-76-4927-01A	17.8333	1	0.00554003	0	-0.00208159	High
TCGA-06-5858-01A	6.23333	0	0.0076239	0	-0.00286458	High
TCGA-12-3653-01A	14.7333	1	0	0	0	Low
TCGA-12-3650-01A	11.1	1	0.00495988	0	-0.00186361	High
TCGA-32-2638-01A	25.5333	1	0.00329888	0	-0.00123951	High
TCGA-12-3652-01A	35.4	1	0.0173959	0	-0.0065363	High
TCGA-06-0645-01A	5.83333	1	0.00920956	0.00362509	0.00020293	Low
TCGA-27-2524-01A	7.7	1	0.00367567	0.0133199	0.0120792	Low
TCGA-06-5856-01A	3.8	1	0.00699924	0.00174083	-0.000870699	Low
TCGA-06-1804-01A	13.8	1	0.0117	0	-0.00439611	High
TCGA-26-5136-01B	19.2333	1	0.0100164	0.00317557	-0.000554499	Low
TCGA-06-0646-01A	5.83333	1	0.00744238	0	-0.00279638	High
TCGA-28-5218-01A	5.23333	1	0.00923881	0.0235427	0.0203196	Low
TCGA-02-2483-01A	15.5333	0	0	0	0	Low
TCGA-06-2562-01A	12.7333	1	0.00366505	0	-0.0013771	High
TCGA-27-1837-01A	14.2333	1	0	0	0	Low
TCGA-06-2559-01A	5	1	0.00188148	0	-0.000706941	Low
TCGA-06-0221-02A	20.1	1	0.00144805	0	-0.000544086	Low
TCGA-06-0686-01A	14.4	1	0.00522443	0	-0.00196301	High
TCGA-06-5416-01A	6.8	0	0.00395371	0	-0.00148556	High
TCGA-06-0238-01A	13.5	1	0.00872457	0	-0.00327814	High
TCGA-14-1034-01A	16.1667	1	0	0.00360736	0.00364539	Low
TCGA-19-2629-01A	24.5667	1	0	0	0	Low
TCGA-19-2625-01A	4.13333	1	0.0135013	0	-0.00507293	High
TCGA-06-0130-01A	13.1333	1	0	0	0	Low
TCGA-12-5299-01A	3.26667	1	0.00725749	0	-0.00272691	High
TCGA-06-0882-01A	21.0667	1	0.00488788	0	-0.00183656	High
TCGA-76-4925-01A	4.86667	1	0	0	0	Low
TCGA-19-1389-02A	4.7	1	0.00597571	0.00987775	0.00773658	Low
TCGA-06-5418-01A	2.76667	1	0	0	0	Low
TCGA-06-0190-01A	10.5667	1	0	0	0	Low
TCGA-27-1835-01A	21.6	1	0.0134338	0	-0.00504756	High
TCGA-28-5216-01A	13.8333	0	0.00467926	0	-0.00175817	High
TCGA-06-0138-01A	24.5667	1	0.00811741	0	-0.00305001	High
TCGA-27-2519-01A	18.3333	1	0	0.0138956	0.0140421	Low
TCGA-28-5213-01A	31.7	1	0.00784814	0.0337318	0.0311385	Low
TCGA-28-5209-01A	14.7333	0	0.00420118	0	-0.00157854	High
TCGA-26-5133-01A	15.0667	0	0	0	0	Low
TCGA-06-5412-01A	4.6	1	0.00441022	0.0136954	0.0121827	Low
TCGA-02-2486-01A	20.6	1	0	0.0180285	0.0182185	Low
TCGA-06-5414-01A	9.1	0	0.00182752	0	-0.000686666	Low
TCGA-06-0750-01A	0.933333	1	0	0	0	Low
TCGA-15-1444-01A	51.2333	1	0	0	0	Low
TCGA-27-1832-01A	10	1	0.0191714	0	-0.00720339	High
TCGA-19-0957-02A	22.2	1	0	0.00435129	0.00439716	Low
TCGA-06-0174-01A	3.26667	1	0.000956299	0	-0.000359317	Low
TCGA-12-0616-01A	14.9333	1	0	0	0	Low
TCGA-32-1970-01A	15.6	1	0.00917228	0	-0.00344637	High
TCGA-14-0736-02A	15.3333	1	0.08446	0.0205783	-0.0109395	High
TCGA-28-5215-01A	11.1667	1	0.0210716	0	-0.0079174	High
TCGA-06-0132-01A	25.7	1	0	0.00284379	0.00287377	Low
TCGA-06-5408-01A	11.9	1	0.0121597	0	-0.00456884	High
TCGA-28-5208-01A	18.1333	1	0.000412644	0	-0.000155046	Low
TCGA-06-0211-01B	12	1	0.00394621	0	-0.00148274	High
TCGA-28-2509-01A	4.83333	0	0.00879318	0.00947463	0.00627058	Low
TCGA-19-5960-01A	15.1667	1	0	0	0	Low
TCGA-41-5651-01A	15.3333	1	0.000789135	0	-0.000296507	Low
TCGA-27-2521-01A	17	1	0.00293524	0	-0.00110288	Low
TCGA-28-2513-01A	7.4	0	0.0125501	0	-0.00471553	High
TCGA-06-0743-01A	26.7667	1	0.00623898	0	-0.00234422	High
TCGA-76-4932-01A	48.6	1	0.00793101	0	-0.00297998	High
TCGA-08-0386-01A	18.2667	1	0.00977897	0	-0.00367432	High
TCGA-06-0749-01A	2.73333	1	0.00526018	0	-0.00197645	High
TCGA-06-0139-01A	12.0667	1	0.00027497	0	-0.000103317	Low
TCGA-27-1831-01A	16.8333	1	0.00775913	0	-0.00291539	High

## Sheet: Table S4
LTF
SAA1
POSTN
PI3
F13A1
PLA2G2A
CHI3L1
CXCL8
SLPI
IBSP
NNMT
CHI3L2
S100A8
EMILIN3
CCL3L1
COL1A1
COL6A2
MARCO
COL8A1
HP
SFRP2
S100A9
GJB2
LIF
CCL2
MMP7
PTX3
LYVE1
CD163
ABCC3
CCL4L2
MXRA5
HLA-DRB5
CCL3
P2RY12
COL5A1
ANGPTL4
SAA2
THBS1
MET
COL6A3
SPOCD1
CP
LYZ
CYP1B1
MMP19
CTHRC1
COL1A2
COL3A1
ADAMDEC1
SOD2
SNX10
CAV1
FOLR2
SERPINE1
CXCL3
CCL4
HAMP
FCGR2B
RNASE2
NAMPT
CXCL5
JCHAIN
MRC1
PLAU
LOX
ALOX15B
SLAMF9
ENHO
FBLN1
FCGBP
CA12
COLEC12
IL6
PCSK1
MGST1
CH25H
NDRG1
AQP9
CA14
RNASE3
CLCF1
ICAM1
ITGA3
PTGS2
BCL2A1
SOCS3
CXCL2
EFEMP1
PHLDA2
MAN1C1
G0S2
COL14A1
FBLIM1
GZMA
SELENBP1
C1R
IL2RA
CFI
RNASE1
DCN
AKAP12
C1S
CX3CR1
FBLN2
HK3
SPP1
CCN1
BTBD11
AHNAK2
HLA-DQB1
TREM1
CCDC71L
SRPX2
PDZK1IP1
IER3
CLEC17A
MS4A4A
CFD
HSPA6
TCIM
TFPI2
PTPRU
TNFAIP2
SCIN
COL6A1
C15orf48
AHNAK
STC1
OSM
FPR1
FBLN5
FPR3
VASN
DUSP1
C3
CD14
RGS1
AMIGO2
CD52
FAM20C
CPNE5
DDR2
LUM
VSIG4
FOSL1
BIRC3
PLIN2
EVA1A
CLEC5A
CEMIP
ADAM8
THBD
HLA-DQB2
LOXL2
S100A4
UBD
GPNMB
SLAMF8
CCL20
RARRES1
TNC
ANKRD22
COL15A1
LOXL1
RDH10
SERPINA1
TIMP4
GGTA1
IL1R1
EMILIN1
GPR183
ISLR
EDNRB
PRF1
OR2I1P
TAGLN
TMIGD2
CCL8
RLBP1
IL1B
CLEC4E
SLC2A3
ADAM12
IL4I1
SPRED3
CNN2
ACTG2
MEDAG
HSD11B1
STAB1
CD2
PDK4
HLA-DRB1
TMEM176B
DPYD
VCAM1
CCL5
FCGR3A
CD3D
RUNX1
GBP2
CALHM6
SELL
TGFBI
MMP1
PLAAT4
GFPT2
PDCD1LG2
TNFRSF1B
CD48
AREG
COL12A1
HTATIP2
MS4A6A
CXCL1
MT3
OSMR
CFH
MFAP2
SYNPO
SIGLEC8
ZFP36
C7
CLEC2B
HLA-DPA1
SAA2-SAA4
SPON2
TDO2
CD44
PODNL1
CXCL12
LY96
ADAMTS14
SERPING1
RGS2
C1RL
CSTA
MSLN
BDKRB2
GPR34
CYBB
EVI2A
HLA-DRA
HLA-DQA1
SNAI1
C2
PPBP
SLC6A6
RETN
NRP2
FBXO32
SIGLEC14
PTGS1
MNDA
IGFBP6
TNFAIP8L3
HMOX1
MAFB
FOSL2
LAMB1
C5AR1
GPR84
SIGLEC10
COL5A2
HTRA3
FYB1
HGF
C1QA
GSDMA
PTGES
CEBPD
GASK1B
PTPRC
SDC1
PCOLCE
FCGR1A
IL1RN
BCHE
IL1R2
FAM20A
ASPN
NDRG2
CXCL9
ACTA2
COL8A2
JAK3
BHLHE40
TMEM119
OLFML2B
FN1
AIF1
RBPMS
MYOF
GLDN
MRGPRF
S100A12
SRGN
CAVIN1
HLA-DOA
MYL9
LTBP2
AOAH
ST14
SECTM1
IL10RA
NFKBIZ
KCNN4
FHL2
MS4A7
IL32
ADAMTS1
CTSS
GNLY
SLC16A3
CD69
CD74
SUSD3
SLC11A1
CDKN1A
PLA2G7
TNFSF10
TIMP1
CPM
TPM2
LRRC25
CDCP1
ACTN1
CPVL
LAMB3
CRABP2
CXCL13
FCGR2A
IL21R
LSP1
GLIPR1
SDS
RGS18
BCL3
APOC1
IL7R
CNN1
MRC2
ADGRE1
LAIR1
BATF
ALOX5AP
CAVIN3
ADA2
CRYBG1
C3AR1
GNA15
EMB
ODF3B
TLR10
PROS1
HCLS1
GALNT5
HCK
STEAP3
ACP5
PLD4
OGN
CSF1R
CTSC
SPHK1
BLNK
OLR1
SLA
GPC4
TNFSF13B
CLEC7A
C1QB
INSYN1
MSC
EPB41L3
SAMSN1
MPEG1
HPGDS
CCL7
FGL2
ITGB3
CFB
SGK1
EFNB2
MVP
CTSZ
HLA-DMB
NIBAN1
CHSY3
ITGAM
TYMP
P2RY13
GCNT1
ITGB2
SDC2
CTSH
ANPEP
SERPINF1
MAN1A1
CD70
TLR2
CCL18
SNAI2
NKG7
FAS
LILRB1
MXRA8
LILRA5
NIPAL2
MAP3K8
VAMP8
PDLIM1
MLXIPL
SLC40A1
ITGA5
CCR5
EBI3
SELPLG
CYGB
TLR8
CD3E
NCKAP1L
IGSF6
MYO1G
TYROBP
MMP14
DOK2
NFAM1
TLR7
CCR1
PLAUR
SIGLEC9
TNFSF8
SLC39A14
HLA-DPB1
CSF2RB
JUNB
NRP1
LILRB2
FCGR3B
GZMH
ITPR3
IL10
CD300LF
ECHDC3
CLMP
CSF2RA
OLFM2
FBP1
MSR1
LY86
ALOX5
KCNJ5
CSF3R
IL2RG
SLCO2B1
CRISPLD2
INPP5D
CD4
LST1
FPR2
ADAM9
IFITM2
DUSP23
APOC2
TM6SF1
ARHGAP30
TREM2
APBB1IP
ADAMTS2
RBM47
NEXN
NEDD9
CSF1
COL7A1
A2M
C1QC
PLCB2
TCIRG1
METRNL
VENTX
HLA-DMA
CSF3
C1orf162
UCP2
OSBPL10
ACSM5
B4GALT1
CD84
OSCAR
HRH2
CHPF
TMEM37
KCNE3
SLC2A5
TMPRSS5
RFTN1
FZD1
TEAD3
PIK3AP1
ERRFI1
VXN
BACE2
MILR1
TGFBR2
CCL19
BTBD19
GPR65
VNN2
AMPD3
PLEK
TNFAIP3
GPR82
SIGLEC7
DHCR7
VDR
THEMIS2
GZMK
PTGER4
DAB2
SSC5D
LCP1
RHBDF2
DOCK2
TMIGD3
RAC2
STOM
SLC37A2
PLTP
TNF
ADGRE2
PHGDH
KLF15
HPSE
TRPM2
CDC42EP5
S100A11
SYK
CST7
NCF4
APOBEC3C
ALPK1
LAPTM5
PTAFR
ADAMTSL1
NUDT11
VAV1
PIK3R5
IL18
TIFA
MAP3K6
PLBD1
PIK3CG
ADAM28
WAS
EVI2B
SLC15A3
ITGAX
CLEC4A
CIITA
SELENOP
BICC1
PLXDC2
PLAGL1
VRK2
DHRS13
DBI
SNX20
ACSL1
PPP1R3B
NPC2
TNFSF14
ITGBL1
MYO1E
DRAM1
WNT3
FCGR1B
CMKLR1
LILRB4
FAM177B
ABCA1
P2RY6
TSKU
ERO1A
MPZL2
RGS10
GYPC
SVIL
CYTIP
SAT1
ADCY7
FCER1G
IL4R
CTH
TMEM273
PIM1
CEBPA
CLDN23
SIRPB1
DSE
TBXAS1
IL1A
LILRA2
CRYBB1
ABCG1
SLC7A8
DOCK8
SORL1
CD72
APOBR
OTULINL
ADAMTS12
ELL2
TSPAN7
PSTPIP1
INHBA
IQGAP1
LPAR5
ITGB1
DEPTOR
SYNPO2
RNASE6
FSTL1
KCNK13
SLC39A8
PRAM1
RCN3
TENT5A
ECM1
C6orf52
LTBR
CYP7B1
NCF2
GMFG
ADAMTSL4
CD37
SIRPB2
ABI3
ITPKC
ST8SIA4
VMO1
FTL
PDLIM7
IKZF1
MYO1F
GIMAP4
ITGB5
TGM2
CLEC12A
DOCK5
CD300A
TMEM52B
SP5
CARD6
TWIST2
SCIMP
SHC1
PRSS23
ITGA4
TLR5
TNFAIP8L2
PYGL
LRRC75A
ST6GAL1
CD86
SNED1
FAP
NIBAN2
BHLHE41
SLFN5
ARL4C
IL11
PLN
GSN
CXCR4
CEBPB
HSD3B7
CMTM7
IGFBP4
TMC8
CD33
CD300E
P4HA1
SIT1
DEF6
FMNL1
SERPINB1
RNF144B
UGCG
CTSW
BIN2
LGALS9
TLR1
ELF4
PARVB
VCL
TASL
PSAT1
RASSF5
ARRDC2
CD300C
VSIR
ITPRIP
MAPK13
MYLIP
PLXNC1
RAB42
CD8A
PMEPA1
P4HA2
HIVEP3
PRRG4
PF4
SPI1
GIMAP8
CYTH4
TSC22D1
HAVCR2
RAB38
ALDH3B1
ROR2
CD53
PLEK2
PRDM1
FXYD5
POU2F2
TNFRSF10D
SLC16A10
C7orf61
IL7
EHBP1L1
DHRS3
SASH3
DENND2D
ITGAL
NOD2
LACC1
HCST
PSD4
RASAL3
GBGT1
CLIC2
CLECL1
CCNB1IP1
LPCAT2
RAB27A
ANK1
IL13RA1
ITPRIPL2
IRF8
MICB
P3H3
LILRA1
PDIA5
NME1-NME2
TRIM38
LCK
SLC49A3
SERPINH1
SMCO4
ELOVL7
RAB20
LCP2
GIMAP7
SYTL3
CYBA
MELTF
NLRP3
TNFSF13
ACP3
LAYN
P2RY8
CEACAM21
DENND3
DOK3
RIN3
STAT6
MAN2A1
CXCR1
WDFY4
TPP1
SLC12A7
PIK3IP1
CTSB
TNFRSF10C
NFATC2
BST1
FBN1
RCSD1
PCED1B
FUOM
GAPT
STING1
TMEM156
CD209
SLC7A7
DCBLD2
PTPN6
GZMB
GAS6
TLR4
CHIT1
GBE1
DSC2
CYP19A1
GPR132
TMEM150B
BTK
ITGA9
CCDC69
ARHGAP4
TNFSF9
HLA-DOB
CASP4
ARHGAP18
MS4A4E
POGLUT3
JADE2
FGR
TRAM2
HLA-E
PRKCD
CD163L1
MISP3
ARPC1B
ZNF185
GALNT6
SPINT1
ARHGAP25
CD180
RIC3
PHACTR2
LATS2
NCF1
TRANK1
LILRB3
GXYLT2
STRA6
CLEC10A
RUNX3
RNF149
CD7
OAF
PROCR
IRAG2
CXCR2
CEACAM4
GCH1
KLF4
CAPG
ARL11
ARHGAP6
ATP6V0E2
GIMAP6
PLB1
EGFL6
LAT2
ARHGAP9
C1orf21
GCAT
ATP1A1
CNFN
SPSB1
FERMT3
TAGAP
CASS4
SPTLC3
CERKL
FCAR
RUNX2
MCEMP1
SERP2
TLR6
SGMS2
LRRK1
SLAMF6
PHOSPHO1
UBASH3B
CORO1A
CHSY1
PIK3R6
OLFML3
FES
LYN
CD8B
GPRIN3
PARVG
KIAA1217
RELB
PILRA
KCTD12
LIPA
PLOD3
PTPN7
F11R
AXL
CD276
GALNT2
SUSD6
GIMAP2
CALD1
PYCARD
FGD3
ZFP36L1
MMP11
KCNK6
IL2RB
BMF
KLRB1
TFEC
LMNA
FAM83H
C19orf38
CCR2
PI15
ARHGAP24
KHDC1
TAL1
ETS2
MESP1
LY75
SLC26A2
TMEM106A
CXCL6
